# Supplementary material for: Structural Characterization and Electrochemical Studies of Selected Alkaloid N-Oxides
Source: Molecules. 2024 Jun 7;29(12):2721. doi: 10.3390/molecules29122721 (PMC11205554; doi:10.3390/molecules29122721)
Supplement: Supplementary file 1 [file molecules-29-02721-s001.zip]

Archive with 1 entries (1 files):
- molecules-3034520-supplementary.pdf
